# Supplementary material for: Next-generation sequencing and bioinformatics capacity: findings from a multi-country survey to guide the genomics costing tool 2.0
Source: Front Public Health. 2026 Jun 25;14:1838184. doi: 10.3389/fpubh.2026.1838184 (PMC13367074; doi:10.3389/fpubh.2026.1838184)
Supplement: SUPPLEMENTARY FILE 6 — Summary analysis file. [file Table_6.XLSX]

## Sheet: n_responses
120

## Sheet: perRegion
Region	n	pct
AFR	21	17.5%
AMR	33	27.5%
EMR	4	3.3%
EUR	23	19.2%
SEAR	25	20.8%
WPR	14	11.7%
Total	120	100.0%

## Sheet: perCountry
Country	n
Angola	2
Argentina	1
Australia	2
Azerbaijan	1
Bangladesh	1
Bhutan	2
Botswana	1
Brazil	2
Brunei Darussalam	1
Cabo Verde	1
Colombia	2
Costa Rica	1
Côte d’Ivoire	1
El Salvador	1
Gambia	1
Germany	2
Guatemala	1
Honduras	2
India	3
Indonesia	9
Iran (Islamic Republic of)	1
Italy	1
Kenya	7
Kyrgyzstan	2
Latvia	1
Lithuania	1
Malaysia	4
Montenegro	3
Mozambique	2
Nepal	4
Netherlands	3
Niger	1
Nigeria	2
Oman	1
Pakistan	1
Paraguay	2
Philippines	2
Republic of Korea	2
Romania	1
Sierra Leone	1
Slovenia	1
South Africa	2
Sri Lanka	3
Switzerland	1
Thailand	3
Tunisia	1
Turkmenistan	1
Ukraine	1
United Kingdom	2
United States of America	21
Uzbekistan	2
Viet Nam	3
Total	120

## Sheet: perIncome
Income group FY24-25	n	pct
High income	40	33.3%
Low income	5	4.2%
Lower middle income	39	32.5%
Upper middle income	36	30.0%
Total	120	100.0%

## Sheet: perLabType
Type of laboratory	n	pct
Academia	6	5.0%
National	72	60.0%
Private	2	1.7%
Research	12	10.0%
State	16	13.3%
Sub national	12	10.0%
Total	120	100.0%

## Sheet: totalSamplesInc
Income group FY24-25	mean	median	q1	q3	stdev	min	max
High income	11805.2	1940	1121.25	3663.75	39561.5	50	222000
Low income	910	950	490	1350	860.697	30	1750
Lower middle income	4002.33	1205	410.25	4752.5	7106.77	170	30000
Upper middle income	2665.46	850	383.75	1568.75	7819.98	7	39000

## Sheet: totalSamplesReg
Region	mean	median	q1	q3	stdev	min	max
AFR	7313.64	2875	912.5	5975	11464.2	30	39000
AMR	10428.6	1397.5	475	3385	41601.3	120	222000
EMR	1268.5	1300	506	2062.5	1006.03	224	2250
EUR	3542.19	1690	687.5	2781.25	7225.07	20	30000
SEAR	1127.17	725	400	1375	1490.33	7	6550
WPR	9789.44	1310	315	7800	17165.1	10	51750

## Sheet: totalSamplesPath
Column	Min	Q1	Median	Mean	Q3	Max	n_count	NA_Count
No samples/year SARS-CoV-2	5	100	240	3492.08	1050	120000	71	49
No samples/year Influenza	2	97.25	200	795.911	850	10000	56	64
No samples/year Other respiratory viruses	5	50	100	753.69	300	10000	29	91
No samples/year Enteric bacteria	20	200	400	1635.26	1142.5	20000	38	82
No samples/year Hospital acquired infection (HAI) pathogens	5	95	200	597.581	800	5000	31	89
No samples/year HIV	20	100	850	3172	1150	25000	10	110
No samples/year HIV drug resistance	20	182.5	400	2679.38	1000	25000	16	104
No samples/year Arboviruses	10	100	200	545.333	500	5000	24	96
No samples/year Mycobacterium tuberculosis (MTB)	20	150	300	957.742	950	8000	31	89
No samples/year MTB drug resistance	10	50	250	891.607	567.5	10000	28	92
No samples/year Other	5	50	200	849.125	625	5000	32	88

## Sheet: SamplesOrgReg
Region	orgs	median	mean	sd	IQR	min	max	n
AFR	Arboviruses	200	650	900	450	200	2000	4
AFR	Enteric bacteria	1850	2050	1541.64	1850	500	4000	4
AFR	HIV	1200	1266.67	1201.39	1200	100	2500	3
AFR	HIV drug resistance	1835	3430	4511.9	3740	50	10000	4
AFR	Hospital acquired infection (HAI) pathogens	555	951.667	916.792	850	300	2000	3
AFR	Influenza	1200	1633	1862.51	2390	11	5000	7
AFR	MTB drug resistance	500	1354.29	1842.54	1575	30	5000	7
AFR	Mycobacterium tuberculosis (MTB)	1050	1813.12	1720.1	2546.25	300	5000	8
AFR	Other	2850	2483.33	2140.48	3500	100	5000	6
AFR	Other respiratory viruses	200	1078	1346.63	1850	40	3000	5
AFR	SARS-CoV-2	200	1551	3104.87	910	50	10000	10
AMR	Arboviruses	350	856.875	1682.19	327.75	66	5000	8
AMR	Enteric bacteria	500	1576.19	4268.57	770	20	20000	21
AMR	HIV	12510	12510	17663.5	12490	20	25000	2
AMR	HIV drug resistance	12510	12510	17663.5	12490	20	25000	2
AMR	Hospital acquired infection (HAI) pathogens	200	811.667	1287.66	905	10	5000	15
AMR	Influenza	500	1184.44	2447.4	875	30	10000	16
AMR	MTB drug resistance	200	301.667	353.677	250	10	1000	9
AMR	Mycobacterium tuberculosis (MTB)	300	1206.5	2431.73	855	20	8000	10
AMR	Other	250	624.167	1137.1	326.25	10	4000	12
AMR	Other respiratory viruses	100	1210.22	3297.1	90	40	10000	9
AMR	SARS-CoV-2	860	6558.05	26006	1400	25	120000	21
EMR	Arboviruses	575	575	601.041	425	150	1000	2
EMR	Enteric bacteria	100	100	0	0	100	100	2
EMR	HIV	100	100	#N/A	0	100	100	1
EMR	HIV drug resistance	300	300	#N/A	0	300	300	1
EMR	Hospital acquired infection (HAI) pathogens	100	100	0	0	100	100	2
EMR	Influenza	250	250	212.132	150	100	400	2
EMR	MTB drug resistance	150	150	#N/A	0	150	150	1
EMR	Mycobacterium tuberculosis (MTB)	125	125	35.3553	25	100	150	2
EMR	Other	512	512	690.136	488	24	1000	2
EMR	Other respiratory viruses	150	150	70.7107	50	100	200	2
EMR	SARS-CoV-2	200	300	264.575	250	100	600	3
EUR	Arboviruses	36.5	145.75	236.754	142.75	10	500	4
EUR	Enteric bacteria	285	2715	6020.43	242.5	20	15000	6
EUR	HIV	850	700	424.264	450	100	1000	4
EUR	HIV drug resistance	300	346	254.126	370	100	700	5
EUR	Hospital acquired infection (HAI) pathogens	200	278	309.063	180	10	800	5
EUR	Influenza	200	619.769	902.226	405	2	3000	13
EUR	MTB drug resistance	700	2855	4780.39	2945	20	10000	4
EUR	Mycobacterium tuberculosis (MTB)	200	406.667	521.664	490	20	1000	3
EUR	Other	35	35	21.2132	15	20	50	2
EUR	Other respiratory viruses	350	606.875	989.671	412.5	5	3000	8
EUR	SARS-CoV-2	200	550.667	658.51	660	10	2200	15
SEAR	Arboviruses	100	316.667	371.035	300	100	1000	6
SEAR	Enteric bacteria	225	225	35.3553	25	200	250	2
SEAR	HIV	#N/A	#VALUE!	#N/A	#N/A	#NUM!	#NUM!	0
SEAR	HIV drug resistance	600	633.333	351.188	350	300	1000	3
SEAR	Hospital acquired infection (HAI) pathogens	50	50	0	0	50	50	2
SEAR	Influenza	100	298.615	358.467	410	2	1000	13
SEAR	MTB drug resistance	75	75	28.8675	50	50	100	4
SEAR	Mycobacterium tuberculosis (MTB)	150	180	135.093	100	50	400	5
SEAR	Other	300	279.6	225.789	450	48	500	5
SEAR	Other respiratory viruses	50	116.667	115.47	100	50	250	3
SEAR	SARS-CoV-2	200	607.267	1248.73	460	5	5000	15
WPR	Arboviruses	#N/A	#VALUE!	#N/A	#N/A	#NUM!	#NUM!	0
WPR	Enteric bacteria	200	1300	1905.26	1650	200	3500	3
WPR	HIV	#N/A	#VALUE!	#N/A	#N/A	#NUM!	#NUM!	0
WPR	HIV drug resistance	200	200	#N/A	0	200	200	1
WPR	Hospital acquired infection (HAI) pathogens	150	451.25	703.685	448.75	5	1500	4
WPR	Influenza	100	350	406.202	400	50	1000	5
WPR	MTB drug resistance	300	300	100	100	200	400	3
WPR	Mycobacterium tuberculosis (MTB)	200	250	132.288	125	150	400	3
WPR	Other	75	458	865.582	190	5	2000	5
WPR	Other respiratory viruses	35	35	21.2132	15	20	50	2
WPR	SARS-CoV-2	1000	10920	18669.7	12330	100	50000	7

## Sheet: SamplesOrgInc
Income group FY24-25	orgs	median	mean	sd	IQR	min	max	n
High income	Arboviruses	100	955.5	1989.86	382.75	10	5000	6
High income	Enteric bacteria	500	1594.78	4100.9	885	20	20000	23
High income	HIV	400	6475	12353.2	6675	100	25000	4
High income	HIV drug resistance	300	3861.43	9323.56	385	100	25000	7
High income	Hospital acquired infection (HAI) pathogens	200	689.318	1105.61	850	10	5000	22
High income	Influenza	500	1198.85	2228.14	1025	2	10000	20
High income	MTB drug resistance	250	288	279.595	137.5	10	1000	10
High income	Mycobacterium tuberculosis (MTB)	200	843.462	2165.21	150	20	8000	13
High income	Other	300	721.154	1158.41	445	20	4000	13
High income	Other respiratory viruses	200	1306.11	3265.33	400	5	10000	9
High income	SARS-CoV-2	500	7715	24590.1	1750	10	120000	27
Low income	Arboviruses	#N/A	#VALUE!	#N/A	#N/A	#NUM!	#NUM!	0
Low income	Enteric bacteria	#N/A	#VALUE!	#N/A	#N/A	#NUM!	#NUM!	0
Low income	HIV	#N/A	#VALUE!	#N/A	#N/A	#NUM!	#NUM!	0
Low income	HIV drug resistance	1000	1000	#N/A	0	1000	1000	1
Low income	Hospital acquired infection (HAI) pathogens	#N/A	#VALUE!	#N/A	#N/A	#NUM!	#NUM!	0
Low income	Influenza	#N/A	#VALUE!	#N/A	#N/A	#NUM!	#NUM!	0
Low income	MTB drug resistance	350	293.333	240.069	235	30	500	3
Low income	Mycobacterium tuberculosis (MTB)	325	325	35.3553	25	300	350	2
Low income	Other	#N/A	#VALUE!	#N/A	#N/A	#NUM!	#NUM!	0
Low income	Other respiratory viruses	#N/A	#VALUE!	#N/A	#N/A	#NUM!	#NUM!	0
Low income	SARS-CoV-2	100	100	0	0	100	100	2
Lower middle income	Arboviruses	200	387.667	617.996	100	89	2000	9
Lower middle income	Enteric bacteria	375	2493.75	5117.79	1325	100	15000	8
Lower middle income	HIV	1000	1160	861.974	200	100	2500	5
Lower middle income	HIV drug resistance	300	764	1084.31	400	50	2670	5
Lower middle income	Hospital acquired infection (HAI) pathogens	300	601	806.926	455	50	2000	5
Lower middle income	Influenza	100	531.261	795.492	451	11	3000	23
Lower middle income	MTB drug resistance	900	2150	3573.98	1600	50	10000	7
Lower middle income	Mycobacterium tuberculosis (MTB)	900	1133.89	1186.87	1050	100	3200	9
Lower middle income	Other	350	1563.4	1993.28	3325	10	5000	10
Lower middle income	Other respiratory viruses	150	704.615	1145.2	200	20	3000	13
Lower middle income	SARS-CoV-2	200	805.111	1352.13	725	50	5000	27
Upper middle income	Arboviruses	400	429.556	357.717	400	66	1000	9
Upper middle income	Enteric bacteria	200	787.143	1444.79	425	20	4000	7
Upper middle income	HIV	20	20	#N/A	0	20	20	1
Upper middle income	HIV drug resistance	1000	3673.33	5500.92	4990	20	10000	3
Upper middle income	Hospital acquired infection (HAI) pathogens	75	88.75	83.7033	86.25	5	200	4
Upper middle income	Influenza	110	644.231	1347.77	427	2	5000	13
Upper middle income	MTB drug resistance	80	769.375	1727.37	217.5	25	5000	8
Upper middle income	Mycobacterium tuberculosis (MTB)	400	1124.29	1775.28	960	50	5000	7
Upper middle income	Other	50	240.333	329.315	252	5	1000	9
Upper middle income	Other respiratory viruses	60	134.571	165.528	71	40	500	7
Upper middle income	SARS-CoV-2	240	1179.67	2538.49	905	5	10000	15

[truncated: 26 more sheets: otherPath, otherPathReg, nLabsPath, annualThroughput, annualThroughputInc, annualThroughputReg, specimens, seqInstruments, seqInstIncome, seqInstRegion, distIllumina, distONT, distTF, distMGI, capacityIllumina, capacityONT, seqInstStats, libraryKits, libraryKitsReg, seqKits …]
